# Supplementary material for: In Vitro Gene Expression Profiling of Quantum Molecular Resonance Effects on Human Endometrium Models: A Preliminary Study
Source: Genes (Basel). 2025 Feb 27;16(3):290. doi: 10.3390/genes16030290 (PMC11942151; doi:10.3390/genes16030290)
Supplement: Supplementary file 1 [file genes-16-00290-s001.zip]

Archive with 1 entries (1 files):
- genes-3479825-supplementary.pdf
